# Supplementary material for: Deuterostome Genomics: Lineage-Specific Protein Expansions That Enabled Chordate Muscle Evolution
Source: Mol Biol Evol. 2018 Jan 8;35(4):914–24. doi: 10.1093/molbev/msy002 (PMC5888912; doi:10.1093/molbev/msy002)
Supplement: Supplementary Data [file msy002_supp.zip]

Archive with 2 entries (2 files):
- msy002_supp_inoue.pdf
- TableS2.xlsx
