# Supplementary material for: Deuterostome Genomics: Lineage-Specific Protein Expansions That Enabled Chordate Muscle Evolution
Source: Mol Biol Evol. 2018 Jan 8;35(4):914–24. doi: 10.1093/molbev/msy002 (PMC5888912; doi:10.1093/molbev/msy002)
Supplement: Supplementary Data [file msy002_supp.zip › TableS2.xlsx]

## Sheet: Sheet1
Table S2. Results of gene tree analysis of muscle proteins.
					Query protein ID
Protein abbreviation1		Protein name	Expression	Result2	Standard	Drosophila/ C.elegans	Blast Hits	Dataset	Query length (residue)	Sites for analysis (bp)	BS_KeyNode (%)
A	P-type Actin	Paraxial type actin	Thin filament	Delineated	ENSP00000355645	FBpp0070788	5	Exc3rd	377	750	100
B	ST-MHC	Myosin heavy chain II, skeletal	Thick filament	Delineated	ENSCSAVP00000004662	FBpp0298827	10	Exc3rd	1176	3808	100
C	TPM	Tropomyosin	Thin filament	Delineated	ENSP00000367550	FBpp0088904	5	Exc3rd	322	560	100
D	TNNI	Troponin I	Thin filament	Delineated	ENSP00000354488	FBpp0074298	5	Inc3rd	187	390	100
E	TNNT	Troponin T	Thin filament	Delineated	ENSP00000380468	FBpp0291134	5	Exc3rd	269	540	100
F	TNNC	Troponin C	Thin filament	Delineated	ENSP00000361636	FBpp0311639	2	Inc3rd	160	456	74
G	TMOD	Tropomodulin/Leiomodin	Thin filament	Delineated	ENSP00000259365	FBpp0297625	5	Exc3rd	359	704	79
H	ACTN	Alpha-actinin	Z-disc	Delineated	ENSP00000439828	FBpp0305936	5	Exc3rd	930	1706	100
I	CANA	Calcineurin A	Z-disc	Delineated	ENSP00000378323	FBpp0085094	5	Exc3rd	521	908	100
J	CANB	Calcineurin B	Z-disc	Delineated	ENSP00000387216	FBpp0300667	5	Inc3rd	189	510	100
K	CAPZA	CapZ A	Z-disc	Delineated	ENSP00000263168	FBpp0071461	5	Inc3rd	286	837	100
L	CAPZB	CapZ B	Z-disc	Delineated	ENSP00000401010	FBpp0077549	5	Exc3rd	301	536	100
M	Muscle-LIM	muscle-LIM	Z-disc	Delineated	ENSP00000449824	FBpp0309996	5	Inc3rd	243	570	76
N	FHL-LIM	Fhl1/four-and-a-half LIM	Z-disc	Delineated	ENSP00000071281	CE0F25H5-1f	5	Exc3rd	323	554	98
O	TTN	Titin	Z-disc	Delineated	ENSCINP00000013676	FBpp0290554	3	Exc3rd	21338	5036	95
P	RYR	Ryanodine receptor (skeletal)	Sarcoplasmic reticulum	Delineated	ENSP00000352608	FBpp0293114	5	Exc3rd	5038	8978	100
Q	SM-MHC	Myosin heavy chain II, smooth	Thick filament	Delineated	SPU006850-tr	FBpp0072306	5	Exc3rd	692	3702	100
R	CALM	Calmodulin	Ubiquitous	ShortAlignment	ENSP00000403491	FBpp0087110	2	Inc3rd	150	444	75
S	MyoD	Myogenic differentiation	Regulatory complex	Delineated	ENSP00000250003	FBpp0083863	5	Exc3rd	320	402	100
T	SRF	Serum response factor	Regulatory complex	Delineated	ENSP00000265354	FBpp0072178	5	Exc3rd	508	840	89
U	MEF2	Myocyte enhancer factor 2	Regulatory complex	Delineated	ENSP00000453095	FBpp0303551	5	Exc3rd	505	910	98
V	PRM	Paramyosin	Thick filament	NoDelineation	BRAFL89373	FBpp0076320	3	Exc3rd	594	3816	r
W	MYLE	Ess. myosin light chain	Thick filament	NoDelineation	ENSP00000441750	FBpp0084565	5	Inc3rd	238	429	r
X	MYLR	Reg. myosin light chain	Thick filament	NoDelineation	ENSP00000223167	FBpp0088688	2	Inc3rd	226	471	75
Y	CNN	Calponin	Thin filament	NoDelineation	ENSP00000252456	CE0F43G9-9-1	3	Exc3rd	297	340	r
Z	NEB	Nebulin/nebulette	Z-disc	BadAlignment	ENSP00000484342	FBpp0099495	2	Exc3rd	8560	270	NA
AA	TRIM54/55/63	Trim	Z-disc	NoDelineation	ENSP00000323913	FBpp0293057	2	Exc3rd	548	466	r
AB	PDLIM	Enigma/Zasp	Z-disc	NoDelineation	ENSP00000348099	FBpp0099801	3	Exc3rd	457	344	r
AC	LDB3	Ldb3/Zasp	Z-disc	NoDelineation	ENSP00000485500	FBpp0099801	3	Exc3rd	732	290	r
AD	MLCK	Myosin light chain kinase	Enzyme	BadAlignment	ENSP00000418335	FBpp0290242	2	Exc3rd	1914	NA	NA
AE	MYPN	Myopalladin	Z-disc	BadAlignment	ENSP00000351790	NONE	3	Exc3rd	1320	NA	NA
AF	MYOT	Myotilin	Z-disc	BadAlignment	ENSP00000239926	NONE	3	Exc3rd	498	NA	NA
AG	PALLD	Palladin	Z-disc	BadAlignment	ENSP00000425556	NONE	3	Exc3rd	1123	NA	NA
AH	TCAP	Telethonin	Z-disc	NoBlastHits	ENSP00000312624	NONE	3	Exc3rd	167	NA	NA
AI	MYOZ	Myozenin	Z-disc	NoBlastHits	ENSP00000306997	NONE	3	Exc3rd	264	NA	NA
AJ	MAMSTR	MEF2 activating motif and SAP domain containing transcriptional regulator	Regulatory complex	NoBlastHits	ENSP00000324175	NONE	5	Exc3rd	415	NA	NA
1 Capital letters with gray box indicate analyses used for ortholog/duplication counting. A spurious blast Hits value (Fig. S1A2), 40%, was used for RYR and PRM analyses.
2 BadAlignment: Sequence alignment was not appropriate due to segmental duplication; Delineated: Gene tree fulfilled 70% BS criterion was estimated; ShortAlignment: Estimated gene tree was ambiguous due to short unambiguous aligned sites; NoBlastHits: Non-vertebrate sequence was not found by BLAST search; NoDeliniation: Gene tree was not fulfilled our BS criterion.
